# Supplementary material for: Nutrition Strategies to Promote Sleep in Elite Athletes: A Scoping Review
Source: Sports (Basel). 2025 Oct 2;13(10):342. doi: 10.3390/sports13100342 (PMC12567717; doi:10.3390/sports13100342)
Supplement: Supplementary file 1 [file sports-13-00342-s001.zip]

Archive with 5 entries (5 files):
- Supplementary Material (S1) PRISMA-ScR-Fillable-Checklist.pdf
- Supplementary Material (S2) Search Strategy Across Databases.pdf
- Supplementary Material (S3). NUQUEST & P2P.xlsx
- Supplementary Material (S4)  Outcomes of the Paper to Podium Matrix using the included studies.pdf
- Supplementary Material (S5) Screening Procedures.xlsx
