# Supplementary material for: Nutrition Strategies to Promote Sleep in Elite Athletes: A Scoping Review
Source: Sports (Basel). 2025 Oct 2;13(10):342. doi: 10.3390/sports13100342 (PMC12567717; doi:10.3390/sports13100342)
Supplement: Supplementary file 1 [file sports-13-00342-s001.zip › Supplementary Material (S3). NUQUEST & P2P.xlsx]

## Sheet: NUQUEST Worksheet
Worksheet Number 6
		PICO & PECO
Study Name	Key Research Question	Participants/Population	Interventions/Exposure	Comparator	Outcome (s)	Research Objectives	Methods of Assessment	Risk of Bias	Key Confounders	Method of Assessment	Risk of Bias
Evening Whey Protein Intake, Rich in Tryptophan, and Sleep in Elite Male Australian Rules Football Players on Training and Nontraining Days.	What is the effect of evening whey protein supplementation, rich in tryptophan, on sleep in elite male Australian Rules Football players.	15 Elite AFL players	Sleep was assessed using wrist activity monitors and sleep diaries in the group on two training and nontraining days following evening consumption of an isocaloric whey protein supplement or placebo in preseason. Isocaloric whey supplement concusmed 3 hrs prior to bed time	Placebo consumed 3 hours prior to bed time	Evening whey protein supplementation, rich in tryptophan, does not improve acute sleep duration or quality in elite male Australian Football League players. However, elite athletes may be able to ingest a high protein/energy intake close to bedtime without impairing sleep, which is important for athlete recovery.	The study by Ferguson et al. (2022) aimed to evaluate the effects of evening whey protein supplementation, rich in tryptophan, on sleep quality and duration among elite male Australian Rules Football players. The objective was to determine whether this dietary strategy could enhance sleep metrics and contribute to recovery, particularly on training and nontraining days.	1. Actigraphy: Wrist-worn activity monitors assessed objective sleep parameters such as sleep duration, sleep efficiency, onset latency, and wake after sleep onset. 2. Sleep Diaries: Subjective data on sleep patterns and quality were collected from participant reports. 3. Dietary Control: Participants underwent a 5-day pre-intervention period to establish baseline dietary intake and sleep habits,…	1. Actigraphy: Low risk of bias. This method provides reliable and objective measures of sleep patterns, though it may have limitations in distinguishing sleep stages. 2. Sleep Diaries: Moderate risk of bias. While they capture subjective experiences, participant self-reporting is susceptible to recall errors and subjective interpretation. 3. Dietary Control: Moderate risk of bias. Although the s…	1. Baseline Sleep Quality: Variability in pre-existing sleep quality among participants. 2. Training Load: Differences in physical exertion on training versus nontraining days. 3. Nutritional Intake: Variations in total daily caloric and macronutrient consumption. 4. Chronotype: Natural circadian preferences (e.g., morningness or eveningness). 5. Environmental Factors: Noise, light exposure, and …	1. Baseline Sleep Quality Method: Baseline sleep data collected during the 5-day pre-intervention period using actigraphy and diaries. The pre-intervention data collection provided a robust control for participants' habitual sleep patterns. 2. Training Load Method: Training schedules were controlled and standardized across participants. While schedules were standardized, individual responses to t…	1. Low. 2. Moderate 3. Moderate 4. Moderate 5. High 6. High
Pre-sleep protein supplementation in professional cyclists during a training camp: a three-arm randomized controlled trial.	Assesssing the effects of pre-sleep protein supplementation in professional cyclists during a training camp accounting for the influence of protein timing.	24 Pro u23 Cyclists 19+1 years.	Protein 40g casein pre sleep, in the afternoon. Fatigue, recovery, body comp and perf measured.	40g carbs pre bed	Protein supplementation, whether administered before sleep or earlier in the day, exerts no beneficial effects during a short-term strenuous training period in professional cyclists, who naturally consume a high-protein diet	1. Pre-sleep protein supplementation with the same protein supplementation administered earlier in the day.	Self-reported food diary over two days. Variables Measured: Macronutrient consumption.	High risk of bias due to reliance on participant recall and reporting accuracy.	Dietary Protein Intake: Baseline protein intake could influence the outcomes regardless of supplementation timing. Training Load: Variability in cyclists’ daily training intensity and duration might affect recovery markers and sleep quality. Individual Sleep Patterns: Differences in habitual sleep quality and patterns could mask or exaggerate effects. Environmental Factors: Camp conditions such a…	Dietary Protein Intake: Baseline protein intake could influence the outcomes regardless of supplementation timing. Training Load: Variability in cyclists’ daily training intensity and duration might affect recovery markers and sleep quality. Individual Sleep Patterns: Differences in habitual sleep quality and patterns could mask or exaggerate effects. Environmental Factors: Camp conditions such a…	Low Risk: Objective metrics like training load and biochemical recovery markers. Moderate Risk: Subjective assessments like dietary recalls, sleep quality questionnaires, and recovery scales. These are prone to bias due to self-reporting and participant perception. High Risk: None explicitly noted in this study, assuming robust study design (randomization and controls).
						2. Protein supplementation with an isoenergetic placebo.	1. Recovery and Fatigue:Hooper Index, Recovery-Stress Questionnaire for Athletes (RESTQ-Sport), and Countermovement Jump (CMJ). Variables Measured: Perceived fatigue, delayed onset muscle soreness (DOMS), and stress-recovery balance. 2. Body Composition:: Bioelectrical Impedance Analysis (BIA) with InBody 720. Variables Measured: Body mass, fat-free mass, muscle mass. Field-Based Performance: 3. …	1. moderate risk due to recall bias and variability in individual perceptions. RESTQ-Sport: moderate risk from subjective ratings but validated tool minimizes bias. CMJ: Objective measurement reduces bias to low risk. 2.Moderate risk due to sensitivity to hydration levels and potential for measurement error. 3. Field-Based Performance: Time-trial tests: Low risk as they rely on objective metrics …
						3. Effects on recovery, fatigue, body composition, and field-based performance.
The Impact of Kiwifruit Consumption on the Sleep and Recovery of Elite Athletes.	Does 2 x kiwifruit 1 hour pre bed have a positive effect on sleep and recovery in elitr athletes?	15 elite national sailing (n = 9; 7 males/2 females) and a national athletics squad (middle distance runners; n = 6; 2 males/ 4 females;	Following the baseline assessment (Week 1) all subjects began the intervention (Weeks 2-5). During the 4-week intervention, participants were asked to consume 2 medium-sized green kiwifruit (Actinidia Deliciosa) an hour before bed. Participants completed a questionnaire battery at baseline and post-intervention, and a daily sleep dairy for the duration of the study.	None	The results demonstrated a positive impact of kiwifruit consumption on key aspects of sleep and recovery in elite athletes. From baseline to post-intervention, there were clinically significant improvements in sleep quality (i.e., improved PSQI global scores and sleep quality component scores) and improvements in recovery stress balance (reduced general stress and sports stress scales). Moreover,…	To characterize the baseline sleep and recovery levels of elite athletes. To assess the impact of kiwifruit supplementation on the sleep and sleep health of elite athletes. To reassess the sleep and recovery levels of elite athletes after a 4-week kiwifruit supplementation intervention.	1. Sleep Quality: Pittsburgh Sleep Quality Index (PSQI) Variables Measured: Sleep quality, sleep latency, sleep duration, sleep efficiency, and daytime dysfunction. 2. Sleep Health: RU-SATED questionnaire Variables Measured: Regulation, satisfaction, timing, efficiency, and duration of sleep. 3. Sleep Patterns and Fatigue: Variables measured: Consensus Sleep Diary-Core (CSD-C) Sleep onset latency…	Pittsburgh Sleep Quality Index (PSQI): Bias Level: Moderate Reason: Subjective self-reported data may be influenced by participant recall bias or individual perceptions. RU-SATED Questionnaire: Bias Level: Moderate Reason: While validated, responses depend on self-assessment, which is inherently subjective. Consensus Sleep Diary-Core (CSD-C): Bias Level: High Reason: Reliance on self-reported dai…	Dietary Intake Beyond Kiwifruit: Other foods consumed by participants may influence sleep and recovery outcomes. Training Load Variability: Differences in the intensity, type, and duration of training sessions could affect recovery and sleep. Baseline Sleep Quality: Initial differences in sleep patterns or quality among participants might influence outcomes. Individual Differences in Circadian Rh…	Dietary Intake Monitoring: Participants recorded their food intake using self-reported food diaries. Sleep Quality: Pittsburgh Sleep Quality Index (PSQI) and daily sleep diaries were used to assess subjective sleep quality and parameters. Recovery Stress Balance: Stress and recovery were measured using validated questionnaires. Sleep Quantity and Efficiency: Objective measures such as actigraphy …	Dietary Intake Monitoring: Risk of Bias: Moderate Reason: Self-reported dietary data is prone to recall bias and inaccuracies, potentially under- or overestimating actual intake. Sleep Quality (PSQI and Sleep Diaries): Risk of Bias: Moderate Reason: Subjective assessments can introduce bias due to self-reporting, especially in a non-blinded intervention. Recovery Stress Balance: Risk of Bias: Low…
Presleep α-Lactalbumin Consumption Does Not Improve Sleep Quality or Time-Trial Performance in Cyclists	Would presleep consumption of α-lactalbumin (LA), a fraction of whey with a high abundance of tryptophan, would improve indices of sleep quality and time-trial (TT) performance in cyclists relative to an isonitrogenous collagen peptide (CP) supplement lacking tryptophan	6 male elite and 6 well trained cyclists	Using randomized, double-blind, crossover designs, cyclists consumed either 40 g of LA or CP 2 hr prior to sleep. In Study 1, six elite male endurance track cyclists consumed a supplement for three consecutive evenings before each 4-km TT on a velodrome track,	Collagen Peptide	There were no differences between the CP and LA supplements in terms of total time in bed, total sleep time, or sleep efficiency in Study 1 (LA: 568 ± 71 min, 503 ± 67 min, 88.3% ± 3.4%; CP: 546 ± 30 min, 479 ± 35 min, 87.8% ± 3.1%; p = .41, p = .32, p = .74, respectively). Thus, relative to CP, consuming LA 2 hr prior to sleep over 1-3 days did not improve actigraphy-based indices of sleep quali…	The study aimed to evaluate whether consuming α-lactalbumin, a protein rich in tryptophan, before sleep could improve sleep quality and next-day time-trial performance in trained cyclists. Specifically, it sought to: Determine if presleep α-lactalbumin consumption enhances subjective or objective measures of sleep quality. Assess whether this supplementation influences performance metrics in cycl…	Sleep Quality: Assessment Method: Actigraphy (objective) and sleep diaries (subjective). Risk of Bias: Actigraphy: Low. Objective, validated tool with minimal participant influence. Sleep Diaries: Moderate. Relies on accurate self-reporting, which is prone to recall bias. Cycling Performance: Assessment Method: Time-trial performance measured on a cycling ergometer. Risk of Bias: Low. Performance…	Low Risk: Objective measures like actigraphy and time-trial performance provide reliable data with minimal interference. Moderate Risk: Self-reported tools such as dietary logs and mood questionnaires introduce subjectivity and potential inaccuracies. High Risk: Not explicitly noted; the robust randomized, double-blind study design mitigates significant systematic biases.	Dietary Intake: Variability in participants' diets outside the intervention, which could influence sleep quality or performance. Baseline Sleep Patterns: Differences in habitual sleep quality and duration among participants. Training Loads: Variations in physical activity levels or recovery practices during the study. Individual Tryptophan Sensitivity: Differences in how participants metabolize α…	Dietary Intake: Assessed through dietary recall or food logs.Baseline Sleep Patterns: Assessed using actigraphy or sleep diaries to monitor sleep before the intervention. Training Loads: Monitored using training logs or wearable activity trackers. Individual Tryptophan Sensitivity: Not directly measured but inferred from general outcomes. Psychological Factors: Evaluated through self-reported str…	Dietary Intake. Risk of Bias: Moderate. Participant self-reporting may introduce inaccuracies or underreporting. Baseline Sleep Patterns. Risk of Bias: Low. Actigraphy provides objective and reliable sleep measurements, but diaries rely on participant accuracy.Training loads Risk of Bias: Moderate. Logs are subject to participant diligence, though trackers reduce reporting errors. Individual Tryp…
Nutrient intake, meal timing and sleep in elite male Australian football players	To investigate the relationship between dietary intake, meal timing and sleep in elite male Australian football players.	36 male elite AFL	Sleep and dietary intake were assessed in 36 elite male Australian Football League (AFL) players for 10 consecutive days in pre-season. Sleep was examined using wrist activity monitors and sleep diaries. Dietary intake was analysed using the smartphone application MealLogger and FoodWorks	None	Total daily energy intake was associated with a longer WASO [β=3, 95%CI: 0.2-5; p=0.03] and SOL [β=5, 95%CI: 1-9; p=0.01]. Total daily protein intake (gkg-1) was associated with longer WASO [β=4, 95%CI: 0.8-7; p=0.01] and reduced SE [β=-0.7 CI: -1.3 to -0.2; p=0.006], while evening protein intake (gkg-1) was associated with shortened SOL [β=-2, 95%CI: -4 to -0.4), p=0.02]. Evening sugar intake (g…	To evaluate the nutrient intake and meal timing in elite male Australian football players. To investigate the relationship between nutrient intake, meal timing, and sleep duration and quality. To provide practical insights into optimizing nutrition and sleep for elite athletes.	Nutrient Intake and Meal Timing: Tool: 4-day weighed food records. Variables Measured: Energy intake (calories), macronutrient distribution (carbohydrates, fats, proteins), and meal timing. Frequency: Recorded during a training period. Sleep Quantity and Quality: Tool: Wrist-worn Actigraphy (e.g., ActiGraph) and Sleep Diaries. Variables Measured: Total sleep time, sleep efficiency, and wake time …	Nutrient Intake and Meal Timing: Risk of Bias: Moderate Reason: While food records are considered reliable for detailed dietary analysis, self-reporting can introduce recall bias or inaccuracies in portion estimation. Sleep Quantity and Quality: Risk of Bias: Low Reason: Actigraphy provides objective data, though slight inaccuracies in detecting wake times during motionless wakefulness may occur.…	The study by Falkenberg et al. (2021) investigates the relationship between nutrient intake, meal timing, and sleep in elite male Australian football players. Key confounders in this study include: Training load: Different physical demands may influence sleep quality and duration. Caffeine consumption: Known to affect sleep onset and efficiency. Chronotype: Variability in individuals' natural sle…	Sleep Monitoring: Wrist activity monitors and sleep diaries were used to assess sleep metrics such as total sleep time (TST), sleep efficiency (SE), wake after sleep onset (WASO), and sleep onset latency (SOL). Nutrient Intake: Dietary intake was recorded using the smartphone application MealLogger and analyzed using FoodWorks software. Training Load: Not explicitly measured but considered a pote…	Risk of Bias: Moderate. While activity monitors are widely used for sleep research, they may lack precision compared to polysomnography. Diaries rely on self-report, which introduces recall bias,.Risk of Bias: Moderate. These tools rely on participant compliance and accuracy in logging meals, which can introduce measurement bias. . Risk of Bias: High. Without systematic tracking, the influence of…
Pre-Sleep Feeding, Sleep Quality, and Markers of Recovery in NCAA Division I Female Soccer Players	examine the influence of pre-sleep nutrition on sleep quality and recovery in elite female athletes over the course of the 2020–2021 competitive season.	14 Div 1 female soccer players	Retrospective analysis. Using Whoop to analyse	None	Pre-sleep food consumption data were collected via surveys every 3 days. Average pre-sleep nutritional intake (mean ± sd: kcals 330 ± 284; cho 46.2 ± 40.5 g; pro 7.6 ± 7.3 g; fat 12 ± 10.5 g) was recorded. Macronutrients and kcals were grouped into high and low categories based upon the 50th percentile of the mean to compare the impact of a high versus low pre-sleep intake on sleep and recovery v…	The study "Pre-Sleep Feeding, Sleep Quality, and Markers of Recovery in NCAA Division I Female Soccer Players" by Greenwalt et al. (2023) sought to explore how pre-sleep nutrition affects sleep quality and recovery in athletes. Specifically, the research objectives were to assess the impact of pre-sleep feeding on sleep duration, disturbances, and recovery indicators such as resting heart rate (R…	Pre-sleep Feeding: Athletes were surveyed every three days about their pre-sleep food consumption, documenting macronutrient intake (carbohydrates, protein, fat, and total calories). Sleep Monitoring: Participants wore a WHOOP device, a wearable tool that tracked sleep, activity, and heart rate through actigraphy and photoplethysmography. Recovery Markers: Data on recovery were gathered, focusing…	Pre-sleep Feeding Survey: The self-reported nature of the survey introduces a moderate risk of bias due to recall errors or social desirability, where participants may not accurately report their eating habits​ HAL ​ Wearable Device for Sleep and Recovery: The WHOOP device offers continuous and objective measurements, reducing bias compared to subjective self-reporting. However, a low risk of bia…	Individual Variability in Metabolism: Differences in how players metabolize macronutrients could affect recovery and sleep outcomes. Training Load and Intensity: Variability in daily physical activity could influence recovery metrics and sleep patterns. External Environmental Factors: Factors like stress, noise, and room temperature may impact sleep quality. Dietary Habits Beyond Pre-Sleep Feedin…	Pre-sleep Nutrition Intake: Method: Surveys collected every three days to monitor food consumption before sleep. Risk of Bias: Moderate. Subjective reporting by participants can introduce recall bias or inaccuracies. Sleep and Recovery Metrics: Method: WHOOP band, a wearable device using actigraphy and photoplethysmography to track metrics such as heart rate variability (HRV), resting heart rate …	Pre-sleep Nutrition Intake (Surveys): Moderate. Wearable Technology Metrics (WHOOP Band): Low. Macronutrient Categorization: Moderate. Statistical Analysis of Outcomes: Moderate.
Association of frequency of milk or dairy product consumption with subjective sleep quality during training periods in Japanese elite athletes: A cross-sectional study	examine the association of the frequencies of milk and dairy product consumption with subjective sleep quality during the training period in Japanese elite athletes	682 Japanese elite athletes who were candidates for the 2016 Rio Olympic Games	Cross sectional study. Self-reported questionnaires were used to collect information on demographics and lifestyle (age, height, weight, sports, presence of milk allergy, smoking and drinking habits), subjective sleep quality (good, normal, or poor), bedtime, waking time, sleep duration, and frequencies of milk and dairy product consumption. Data from 679 athletes (379 men, 300 women) without mil…	None	Accordingly, the present study elucidated that a greater frequency of milk consumption was significantly associated with a lower risk of decrease in subjective sleep quality, during training periods in women.	1.To assess how often athletes consumed milk or dairy products during training. 2. To evaluate subjective sleep quality and determine its association with dairy consumption frequency. 3. To identify whether the frequency of consumption influences perceived sleep quality after accounting for other lifestyle and demographic factors.	1. Dietary Assessment: Athletes reported the frequency of milk and dairy product consumption using self-reported questionnaires, categorized as low (0–2 days per week), medium (3–5 days), or high (6–7 days). 2. Sleep Quality: Subjective sleep quality was self-assessed and classified as good, normal, or poor. 3. Covariate Collection: Additional data, such as smoking habits, drinking habits, sleep …	1. Dietary Assessment: Moderate risk of bias. Self-reported data are susceptible to recall bias and social desirability bias, particularly regarding dietary habits. 2. Sleep Quality Assessment: Moderate to high risk of bias. Subjective sleep quality is inherently subjective and could be influenced by mood or misinterpretation of "good" sleep. 3. Covariates Adjustment: Low risk of bias. Multiple r…	Baseline Sleep Patterns: Pre-existing differences in sleep habits or disorders may influence subjective sleep quality regardless of dairy intake. Physical Training Load: Variability in training intensity or frequency could impact recovery and sleep. Dietary Habits: Consumption of other foods or supplements that may affect sleep, such as caffeine or carbohydrates, could interact with dairy intake.…	. Frequency of Dairy Consumption Method: Self-reported dietary intake through questionnaires. Subjective Sleep Quality Method: Measured using validated self-report tools like the Pittsburgh Sleep Quality Index (PSQI). Risk of Bias: Moderate. While validated tools are reliable, subjective measures inherently carry risks of personal perception and reporting bias.Training Load Method: Not directly a…	Risk of Bias: High. Self-reported data are prone to recall bias and underreporting, especially for habitual intake.Risk of Bias: Moderate. While validated tools are reliable, subjective measures inherently carry risks of personal perception and reporting bias.Risk of Bias: High. Lack of precise measurement introduces a significant potential for confounding. Risk of Bias: High. The absence of data…
Effects of Short-Term Intake of Montmorency Tart Cherry Juice on Sleep Quality after Intermittent Exercise in Elite Female Field Hockey Players: A Randomized Controlled Trial	What is the effect of short-term consumption of tart cherry juice on levels of cortisol and melatonin and sleep quality after intermittent exhaustion exercise in female elite field hockey players.	19 elite female hockey players	Tart cherry n = 10. Participants consumed tart cherry juice or placebo drinks five times in a total of 48 h while double-blinded after intermittent exhaustion exercise	Placebo n=9	A significant interaction effect (group × time) between PLA and TCJ groups was not observed in the levels of melatonin and cortisol. The variables of sleep quality showed significant interaction effects with regards to the total time in bed (TTB; p = 0.015), wake after sleep onset (WASO; p = 0.044), and movement index (MI; p = 0.031) variables. As a result, our study confirmed the possibility tha…	The primary objective was to examine whether short-term consumption of Montmorency tart cherry juice improves sleep quality and alters levels of melatonin and cortisol following intermittent exhaustive exercise in elite female field hockey players.	1. Sleep Quality: Sleep was monitored using actigraphy, which provided objective measures of sleep parameters such as total time in bed (TTB), wake after sleep onset (WASO), and movement index (MI). 2. Hormonal Levels: Saliva samples were collected to measure melatonin and cortisol levels. 3. Intervention: Participants consumed either tart cherry juice or a placebo over a five-day period under a …	1. Actigraphy: Low. Actigraphy is a well-validated, objective method for measuring sleep quality, minimizing subjective bias. 2. Hormonal Measures: Low to Moderate. While saliva samples provide reliable biomarkers, variations in sample collection or individual differences in absorption might introduce some bias. 3. Intervention Design: Low. The double-blind, placebo-controlled design reduces bias…	Baseline Differences in Sleep and Recovery Metrics: Variations in sleep quality, melatonin, and cortisol levels at the start of the study might influence the outcomes. Physical and Mental Fatigue Levels: Differences in players' recovery needs due to varying workloads or fatigue levels could impact results. Dietary Habits and Supplementation: Other dietary factors or supplements could affect sleep…	Baseline Sleep Metrics Assessment Method: Actigraphy devices to measure total time in bed (TTB), wake after sleep onset (WASO), and movement index (MI). Hormonal Biomarkers Assessment Method: Levels of melatonin and cortisol via biological sampling. Dietary Control Assessment Method: Participants reported their diet, but no detailed dietary analysis was conducted to assess confounding influences.…	Risk of Bias: Moderate (objective and reliable, but device accuracy can vary based on settings and placement). Risk of Bias: Low (biochemical measures are robust, though sample handling and timing might introduce variability). Risk of Bias: High (self-reported dietary data are prone to inaccuracies and underreporting). Risk of Bias: Low (minimizes selection bias and expectation effects). Risk of …
Sleep duration and quality are associated with nutrient intake in elite female athletes	This study examined associations between energy, macronutrient and micronutrient intakes, and sleep in elite female Australian footballers.	32 elite female Australian footballers.	Thirty-two players had their diet and sleep monitored for 10 consecutive days during pre-season. Sleep was monitored using activity monitors and sleep diaries. Sleep outcomes included sleep duration, sleep onset latency (SOL), wake time after sleep onset (WASO), and sleep efficiency (SE). Dietary intake was monitored using the smartphone applications Easy Diet Diary and FoodWorks.			aimed to examine how dietary intake, including energy, macronutrients, and micronutrients, is associated with sleep parameters in elite female Australian football players. This study was motivated by the importance of sleep for athlete performance and recovery, with a particular focus on understanding the relationship between nutrient intake and sleep quality in this population.	1. Sleep Monitoring Method: Sleep was tracked over 10 days using activity monitors (likely actigraphy) and sleep diaries. Parameters Measured: Sleep duration, sleep onset latency (SOL), wake time after sleep onset (WASO), and sleep efficiency (SE). 2. Dietary Intake Monitoring Method: Dietary intake was recorded using the Easy Diet Diary smartphone app and analyzed with FoodWorks software. Parame…	1. Sleep Monitoring (Actigraphy and Diaries) Risk of Bias: Moderate Strengths: Actigraphy is a validated tool for non-invasive sleep tracking over extended periods. Diaries can provide subjective context. Limitations: Potential inaccuracies due to reliance on self-reporting for diaries and limited ability of actigraphy to differentiate between wakefulness and restful inactivity. 2. Dietary Intake…	Age: Variations in sleep patterns and dietary needs based on age. Training Load: Intensity and volume of exercise, which can directly impact sleep and dietary requirements. Energy Expenditure: Total energy requirements and intake balance. Menstrual Cycle: Fluctuations in hormone levels that affect both sleep and nutrient intake. Caffeine/Alcohol Consumption: Direct impact on sleep quality and pos…	Sleep Duration and Quality Objective: Actigraphy (wearable devices tracking sleep-wake cycles). Polysomnography (gold standard for sleep quality but less common in field settings). Subjective: Sleep diaries. Standardized questionnaires (e.g., Pittsburgh Sleep Quality Index). Nutrient Intake Objective: Food diaries or 24-hour recalls analyzed using validated nutrient analysis software. Biomarkers …	Low Risk of Bias: Use of objective tools for sleep and dietary assessment (e.g., actigraphy, validated nutrient analysis software). Accounting for major confounders (e.g., training load, menstrual cycle, and energy expenditure). Clearly defined and representative sample of elite female athletes. Moderate Risk of Bias: Reliance on self-reported data for nutrient intake and sleep quality, which can…
Probiotic supplementation elicits favourable changes in muscle soreness and sleep quality in rugby players	To examine the effects of a probiotic formulation on perceptual markers of sleep quality and quantity, and muscle soreness, leg heaviness and motivation in elite rugby union athletes.	19 elite male rugby athletes	A double-blind RCT was conducted over 17 weeks encompassing both domestic and international competition. Psychometric variables and salivary biomarkers were assessed twice a week. Athletes were assigned either a daily probiotic (Ultrabiotic 60™) and Saccharomyces boulardii (during international competition) or a placebo. Associations between psychometric scores for perceptual and salivary biomark…	Placebo	Muscle soreness was ∼0.5 units lower (F(1, 343)=42.646, p<0.0001) and leg heaviness scores ∼0.7 units lower (F(1, 334)=28.990, p<0.0001) in the probiotic group compared to the placebo group. Across both groups, as self-reported muscle soreness scores and salivary CRP concentrations increased, sleep quantity, quality and motivation scores decreased. Conversely as muscle soreness scores and CRP dec…	The study "Probiotic supplementation elicits favourable changes in muscle soreness and sleep quality in rugby players" by Harnett et al. (2021) aimed to investigate the effects of long-term probiotic supplementation on sleep quality, muscle soreness, and other recovery markers in elite rugby players. The focus was to assess how probiotics influence physical recovery and subjective sleep quality d…	1. Sleep Quality Method: Self-reported sleep quality using validated questionnaires. Parameters Measured: Perceived sleep quality and quantity, including subjective ratings. 2. Muscle Soreness and Recovery Method: Self-reported muscle soreness and leg heaviness using a visual analog scale (VAS). Parameters Measured: Subjective levels of soreness and heaviness post-exercise. 3. Probiotic Intervent…	1. Sleep Quality (Self-Reports) Risk of Bias: Moderate Strengths: Questionnaires allow athletes to report subjective experiences. Limitations: Subjectivity and potential for reporting bias. 2. Muscle Soreness (VAS) Risk of Bias: Moderate Strengths: Commonly used and effective for tracking changes in perceived soreness. Limitations: Subject to individual pain tolerance and perception biases. 3. Pr…	Baseline Sleep Quality: Initial variations in participants' sleep habits and quality. Training Intensity and Load: Differences in physical exertion levels during the intervention period. Dietary Intake: Variations in participants' diets beyond probiotic supplementation. Stress and Recovery Strategies: Individual stress levels and additional recovery practices (e.g., stretching, massage). Environm…	Baseline Sleep Quality Method: Self-reported sleep quality questionnaires before the intervention. Training Intensity and Load Method: Standardized training regimens monitored by coaches, with some tracking of exertion levels. Dietary Intake Method: Participants logged dietary intake, though the level of monitoring is unclear. Stress and Recovery Strategies Method: Not explicitly assessed in the …	Baseline Sleep Quality Risk of Bias: Moderate While questionnaires provide a snapshot, they rely on subjective reporting and may not capture full variability. Training Intensity and Load Risk of Bias: Moderate Standardized regimens help, but individual responses to training and unmonitored activities could affect outcomes. Dietary Intake Risk of Bias: High Logging dietary intake introduces potent…
The Relationship between Dietary Nutrients and Sleep in Elite Athletes: A Pilot study	To examine the association between dietary nutrients and sleep in elite athletes	115 elite athletes (swimming, canoeing, archery, volleyball, taekwondo)	Seep quality was measured using the Richard-Campbell Sleep Scale (RCSQ). Food consumption was recorded over 24 hours and the data were analysed using nutritional software (Nutrition Information Systems (BeBiS version 8.1)	None	The daily sleep duration of the participants was 7.50 ± 0.92 hours. The RCSQ score was 62.54 ± 22.49 and 28.6% of the participants had poor sleep quality. The good sleeper group had higher intakes of energy (kcal), protein (g/kg and g) and tryptophan (g/kg and g) (p < 0.05). Nutrient intakes in elite athletes are associated with sleep and may play a role in sleep disorders.	Research Objectives 1. To examine the relationship between dietary nutrient intake and sleep quality in elite athletes across multiple sports. 2. To assess how specific nutrients, such as energy, protein, and tryptophan, influence sleep quality measured by subjective sleep scores. 3. To compare sleep quality and nutrient intake between good and poor sleepers in the athletic population.	1. Dietary Intake: • Method: 24-hour food recall collected using a structured questionnaire and analyzed with BeBiS software. 2. Sleep Quality: • Method: Richard-Campbell Sleep Questionnaire (RCSQ) with a validated scoring system. 3. Body Composition: • Method: Measured using TANITA MC780 body composition monitor to determine weight, BMI, and fat percentage. 4. Categorization of Sleep Quality: • …	1. Risk of Bias: Moderate. Self-reported food diaries can introduce recall bias and inaccuracies in portion sizes or omitted details 2. Risk of Bias: Low. The scale is reliable and validated, though subjectivity inherent in self-reporting could marginally impact results. 3. Risk of Bias: Low. The device provides objective and accurate measures.4. Risk of Bias: Moderate. The subjective classificat…	Key Confounders: 1. Baseline Sleep Quality: Individual variations in pre-existing sleep habits or conditions that may affect reported sleep quality. 2. Nutritional Intake Beyond Study Variables: Dietary habits or nutrient consumption not captured in the 24-hour food recall. 3. Training Load and Physical Fatigue: Variations in training intensity and duration among athletes during the study period.…	1. Baseline Sleep Quality: • Method: Richard-Campbell Sleep Questionnaire (RCSQ) with subjective self-reported sleep scores. • Risk of Bias: Moderate. Although validated, subjective tools depend on participant perception and may not reflect objective sleep quality. 2. Nutritional Intake Beyond Study Variables: • Method: 24-hour food recall and BeBiS software for nutrient analysis. • Risk of Bias:…	Risk of Bias Summary: • Low Risk: RCSQ provides validated insights into subjective sleep quality. • Moderate Risk: Nutritional assessments rely on participant-reported data with potential inaccuracies. • High Risk: Major confounders such as psychological stress, training intensity, and environmental factors remain unmeasured, limiting the study’s ability to isolate causal relationships.
The effect of α-lactalbumin consumption on sleep quality and quantity in female rugby union athletes: a field-based study	Does pre-sleep α-lactalbumin supplementation improve sleep quality and quantity in semi-professional female rugby union athletes during a competitive season?	Sample: 18 semi-professional female rugby union players Age: Mean 23.8 ± 5.2 years Inclusion: Well-trained, free from injury, sleep disorders, or intolerances Setting: Competitive Women’s Super Rugby season	α-lactalbumin group (α-LAC): 40g of α-lactalbumin protein + chocolate powder + stevia in 300 mL water, consumed 2 hours before bed for 5 weeks. Placebo (PLA): 40g whey protein drink with similar appearance, taste, and volume.	Yes: Placebo-controlled (PLA group) Matched: For appearance, flavour, and format (whey-based placebo with lower tryptophan)	Assessed over 4 distinct time points: Pre-season (baseline) Home game week Bye week Away game week Primary sleep metrics: Sleep Onset Latency (SOL) – Time taken to fall asleep Total Sleep Time (TST) – Total duration of sleep Sleep Efficiency (SE) – % of time in bed spent asleep Wake After Sleep Onset (WASO) – Time awake after falling asleep	To evaluate whether pre-sleep α-lactalbumin consumption improves sleep quantity and quality (primarily SOL and SE) in a real-world, competitive athletic environment.	Wrist Actigraphy (Actiwatch 2): Used to assess sleep metrics. Sleep Diaries: Used to corroborate actigraphy data (e.g., bedtime/wake time). Statistical Analysis: Generalised linear mixed models (GLMM) to assess interaction effects between condition (α-LAC vs PLA) and period.	Actigraphy Limitations: Moderate-to-high correlation with PSG; less accurate than polysomnography, especially for sleep stages. Self-report Diaries: Subject to recall and reporting bias. Real-world (field) design: Lacked control over sleep environment, bedtime, and naps.	Training Load – Could influence sleep but was not consistently tracked. Menstrual Cycle/Hormonal Factors – Not controlled. Nutritional Intake Before Bed – Not standardized beyond the intervention drink. Lifestyle Variables – Work, family commitments, external stressors. Sample Size – Small sample (n = ~12–16 across time points).	Training Load: Intended via GPS and gym records, but adherence was poor. Menstrual Cycle: Not assessed or recorded. Nutritional Intake: No food diaries or control of evening meals. Compliance with Supplementation: Assessed by counting returned supplement containers.	Training Load & Nutrition: High risk due to lack of data. Menstrual Factors: Not measured—potentially significant uncontrolled variable. Supplement Compliance: Moderate confidence—based on returned containers, not direct observation.

## Sheet: NUQUEST RCT
	Citation	Reviewer Name	Review Date	Research Question	Reviewer notes	Address Focused Question							Citation	Reviewer Name	Review Date	Research Question	Reviewer notes	Address Focused Question							Citation	Reviewer Name	Review Date	Research Question	Reviewer notes	Address Focused Question						Citation	Reviewer Name	Review Date	Research Question	Reviewer notes	Address Focused Question							Citation	Reviewer Name
	Evening Whey Protein Intake, Rich in Tryptophan, and Sleep in Elite Male Australian Rules Football Players on Training and Nontraining Days	Ferguson et al., 2021	2021-12-07	What is the effect of evening whey protein supplementation, rich in tryptophan, on sleep in elite male Australian Rules Football players									The impact of kiwifruit consumption on the sleep and recovery of elite athletes	Doherty et al.	2023-05-11	What is the impact of kiwi fruit on the sleep and recovery of elite athletes?									Pre-sleep protein supplementation in professional cyclists during a training camp: a three arm randomised control trial.	Valendzuela et al.	2023-01-15	What is the effect of pre-sleep protein supplementation on professional cyclists?		yes						Effects of Short-Term Intake of Montmorency Tart Cherry Juice on Sleep Quality after Intermittent Exercise in Elite Female Field Hockey Players: A Randomized Controlled Trial	Chung	2022-08-18	What is the short term effect of consumption of tart cherry juice on levels of cortisol and melatonin and sleep quality after intermittent exhaustion exercise in female elite hockey players.		Yes							Probiotic supplementation elicits favourable changes in muscle soreness and sleep quality in rugby players	Harnett et al.
	Selection of Participants	Yes	Proabably Yes	Proabably No	No	Not applicable							Selection of Participants	Yes	Proabably Yes	Proabably No	No	Not applicable							Selection of Participants	Yes	Proabably Yes	Proabably No	No	Not applicable						Selection of Participants	Yes	Proabably Yes	Proabably No	No	Not applicable							Selection of Participants	Yes
1.1	The assignment of participants to intervention groups is randomized.	X					Good +		Good (+)			1.1	The assignment of participants to intervention groups is randomized.					X	Good +		Good (+)			1.1	The assignment of participants to intervention groups is randomized.	X					Good +		Good (+)		1.1	The assignment of participants to intervention groups is randomized.	X					Good +		Good (+)			1.1	The assignment of participants to intervention groups is randomized.	x
1.2	An adequate concealment method is used.	X							Neutral (0)			1.2	An adequate concealment method is used.					X			Neutral (0)			1.2	An adequate concealment method is used.	X							Neutral (0)		1.2	An adequate concealment method is used.	x							Neutral (0)			1.2	An adequate concealment method is used.	x
1.3	The intervention and control groups are similar at the start of the trial.	X							Poor (-)			1.3	The intervention and control groups are similar at the start of the trial.					X			Poor (-)			1.3	The intervention and control groups are similar at the start of the trial.	X							Poor (-)		1.3	The intervention and control groups are similar at the start of the trial.	x							Poor (-)			1.3	The intervention and control groups are similar at the start of the trial.	x
	Comparability fo the study groups												Comparability fo the study groups												Comparability fo the study groups											Comparability fo the study groups												Comparability fo the study groups
1.4	Participants and investigators are kept blind	X										1.4	Participants and investigators are kept blind					X						1.4	Participants and investigators are kept blind	X									1.4	Participants and investigators are kept blind	x										1.4	Participants and investigators are kept blind	x
1.5	The only difference between groups is the intervention under investigation	X					Good +		Good (+)			1.5	The only difference between groups is the intervention under investigation					X	Good +		Good (+)			1.5	The only difference between groups is the intervention under investigation	X					Good +		Good (+)		1.5	The only difference between groups is the intervention under investigation	x					Good + meets all criteria		Good (+)			1.5	The only difference between groups is the intervention under investigation	x
1.6	The percentage of the individuals or clusters recruited into each arm of the study that dropped out before the study was completed is reasonable.	X							Neutral (0)			1.6	The percentage of the individuals or clusters recruited into each arm of the study that dropped out before the study was completed is reasonable.					X			Neutral (0)			1.6	The percentage of the individuals or clusters recruited into each arm of the study that dropped out before the study was completed is reasonable.					X			Neutral (0)		1.6	The percentage of the individuals or clusters recruited into each arm of the study that dropped out before the study was completed is reasonable.	x							Neutral (0)			1.6	The percentage of the individuals or clusters recruited into each arm of the study that dropped out before the study was completed is reasonable.	x
1.7	All the participants are analyzed in the groups to which they were randomly allocated (often referred to as intention to treat analysis).	X							Poor (-)			1.7	All the participants are analyzed in the groups to which they were randomly allocated (often referred to as intention to treat analysis).					X			Poor (-)			1.7	All the participants are analyzed in the groups to which they were randomly allocated (often referred to as intention to treat analysis).	X							Good (+)		1.7	All the participants are analyzed in the groups to which they were randomly allocated (often referred to as intention to treat analysis).	x							Poor (-)			1.7	All the participants are analyzed in the groups to which they were randomly allocated (often referred to as intention to treat analysis).	x
1.8	Where the study is carried out at more than one site, results are comparable for all sites.	X										1.8	Where the study is carried out at more than one site, results are comparable for all sites.	X										1.8	Where the study is carried out at more than one site, results are comparable for all sites.	X									1.8	Where the study is carried out at more than one site, results are comparable for all sites.	x										1.8	Where the study is carried out at more than one site, results are comparable for all sites.	x
	Ascertainment of Outcomes						Good +		Good (+)				Ascertainment of Outcomes						Good +		Good (+)				Ascertainment of Outcomes						Good +(self reported food diaries)		Good (+)			Ascertainment of Outcomes						Good +		Good (+)				Ascertainment of Outcomes
1.9	All relevant outcomes are measured in a valid and reliable way	X							Neutral (0)			1.9	All relevant outcomes are measured in a valid and reliable way	X							Neutral (0)			1.9	All relevant outcomes are measured in a valid and reliable way		X						Neutral (0)		1.9	All relevant outcomes are measured in a valid and reliable way	x							Neutral (0)			1.9	All relevant outcomes are measured in a valid and reliable way
	Nutrition Specific								Poor (-)				Nutrition Specific								Poor (-)				Nutrition Specific								Poor (-)			Nutrition Specific								Poor (-)				Nutrition Specific
2.1	The frequency and quantity of the intervention under study are accurately and reliably measured	X										2.1	The frequency and quantity of the intervention under study are accurately and reliably measured	X										2.1	The frequency and quantity of the intervention under study are accurately and reliably measured	X									2.1	The frequency and quantity of the intervention under study are accurately and reliably measured	x										2.1	The frequency and quantity of the intervention under study are accurately and reliably measured	x
2.2	The relevant baseline exposure is measured and taken into account.	X										2.2	The relevant baseline exposure is measured and taken into account.	X										2.2	The relevant baseline exposure is measured and taken into account.	X									2.2	The relevant baseline exposure is measured and taken into account.	x										2.2	The relevant baseline exposure is measured and taken into account.
2.3	The baseline exposures of all groups have been maintained over the course of the study	X					Good +		Good (+)			2.3	The baseline exposures of all groups have been maintained over the course of the study					X	Good +		Good (+)			2.3	The baseline exposures of all groups have been maintained over the course of the study	X							Good (+)		2.3	The baseline exposures of all groups have been maintained over the course of the study	x					Good +		Good (+)			2.3	The baseline exposures of all groups have been maintained over the course of the study
2.4	Adherence to the intervention and control intakes is monitored in a reliable and accurate manner.	X							Neutral (0)			2.4	Adherence to the intervention and control intakes is monitored in a reliable and accurate manner.	X							Neutral (0)			2.4	Adherence to the intervention and control intakes is monitored in a reliable and accurate manner.		X						Neutral (0)		2.4	Adherence to the intervention and control intakes is monitored in a reliable and accurate manner.	x							Neutral (0)			2.4	Adherence to the intervention and control intakes is monitored in a reliable and accurate manner.	x
2.5	The interval between the intervention and outcome is of sufficient duration to observe an effect, if there is one.	X							Poor (-)			2.5	The interval between the intervention and outcome is of sufficient duration to observe an effect, if there is one.	X							Poor (-)			2.5	The interval between the intervention and outcome is of sufficient duration to observe an effect, if there is one.	X							Poor (-)		2.5	The interval between the intervention and outcome is of sufficient duration to observe an effect, if there is one.	x							Poor (-)			2.5	The interval between the intervention and outcome is of sufficient duration to observe an effect, if there is one.	x
	Overall Study Rating	Selection of Participants	Comparbility of Study Groups	Ascertainment of outcomes	Nutrition Specific								Overall Study Rating	Selection of Participants	Comparbility of Study Groups	Ascertainment of outcomes	Nutrition Specific								Overall Study Rating	Selection of Participants	Comparbility of Study Groups	Ascertainment of outcomes	Nutrition Specific							Overall Study Rating	Selection of Participants	Comparbility of Study Groups	Ascertainment of outcomes	Nutrition Specific								Overall Study Rating	Selection of Participants
	Good (+)	X	X	X	X								Good (+)	X		X	X								Good (+)	X	X		X							Good (+)	x	x	x									Good (+)	x
	Neutral (0)												Neutral (0)		0										Neutral (0)			0								Neutral (0)												Neutral (0)
	Poor (-)												Poor (-)												Poor (-)											Poor (-)												Poor (-)
	Taking overall ratings from each section = overall rating												Taking overall ratings from each section = overall rating												Taking overall ratings from each section = overall rating											Taking overall ratings from each section = overall rating												Taking overall ratings from each section = overall rating
	Good (+) X												Good (+) X												Good (+) X											Good (+) X												Good (+) X
	Neutral (0)												Neutral (0)												Neutral (0)											Neutral (0)												Neutral (0)
	Poor (-)												Poor (-)												Poor (-)											Poor (-)												Poor (-)
	Assessment of Applicability - How applicable is the study under evaluation to your research questions? Optional	Yes	Probably Yes	Proabably No	No								Assessment of Applicability - How applicable is the study under evaluation to your research questions? Optional	Yes	Probably Yes	Proabably No	No								Assessment of Applicability - How applicable is the study under evaluation to your research questions? Optional	Yes	Probably Yes	Proabably No	No							Assessment of Applicability - How applicable is the study under evaluation to your research questions? Optional	Yes	Probably Yes	Proabably No	No								Assessment of Applicability - How applicable is the study under evaluation to your research questions? Optional	Yes
	Taking into account the study design and methodology used, are the results directly applicable to your research question?	X											Taking into account the study design and methodology used, are the results directly applicable to your research question?	X											Taking into account the study design and methodology used, are the results directly applicable to your research question?	X										Taking into account the study design and methodology used, are the results directly applicable to your research question?	x											Taking into account the study design and methodology used, are the results directly applicable to your research question?
	Taking into account the study design and methodology used, do you have confidence that there is clear evidence of an association between the intervention and the outcome?	X											Taking into account the study design and methodology used, do you have confidence that there is clear evidence of an association between the intervention and the outcome?	X											Taking into account the study design and methodology used, do you have confidence that there is clear evidence of an association between the intervention and the outcome?	X										Taking into account the study design and methodology used, do you have confidence that there is clear evidence of an association between the intervention and the outcome?	x											Taking into account the study design and methodology used, do you have confidence that there is clear evidence of an association between the intervention and the outcome?	x
	Are the results of this study directly applicable to the population of interest?	X											Are the results of this study directly applicable to the population of interest?	X											Are the results of this study directly applicable to the population of interest?		X									Are the results of this study directly applicable to the population of interest?	x											Are the results of this study directly applicable to the population of interest?
[truncated: 16 more columns]

## Sheet: NUQUEST Cohort
	Citation	Reviewer Name	Review Date	Research Question	Reviewer notes	Address Focused Question						Citation	Reviewer Name	Review Date	Research Question	Reviewer notes	Address Focused Question						Citation	Reviewer Name	Review Date	Research Question	Reviewer notes	Address Focused Question						Citation	Reviewer Name	Review Date	Research Question	Reviewer notes	Address Focused Question						Citation	Reviewer Name	Review Date	Research Question	Reviewer notes
	Pre-sleep feeding, sleep qulaity, and markers of recovery in division 1 NCAA female soccer players.	Greewalt 2023	2023-07-20	What is the effect of sleep nutrition on sleep quality and recovery in elite female athletes during a competitive season?		Yes						Association of Frequency of Milk or Dairy Product Consumption with Subjective Sleep Quality during Training Periods in Japanese Elite Athletes: A Cross-Sectional Study	Yasuda	2018-04-27	What is the assocation of the frequences of milk and dairy product consumption with subjectvie sleep quality during training with japanese elite athletes								Nutrient intake, meal timing and sleep in elite male Australian football players	Falkenburg	2020-06-24	What is the relationship between dietary intake, meal timing and sleep in elite male AFL players?		Yes						Sleep Duration and quality are associated with nutrient intake in elite female athletes	Condo	29/11/202021	What is the relationship between energy, macronutrient and micronutrient intakes, and sleep in elite female Australian footballers.		Yes						The Relationship between Dietary Nutrients and Sleep in Elite Athletes: A Pilot study	Ergolu	1905-07-16	To examine the association between dietary nutrients and sleep in elite athletes
	Selection of Cohorts	Yes	Proabably Yes	Proabably No	No	Not applicable						Selection of Cohorts	Yes	Proabably Yes	Proabably No	No	Not applicable						Selection of Cohorts	Yes	Proabably Yes	Proabably No	No	Not applicable						Selection of Cohorts	Yes	Proabably Yes	Proabably No	No	Not applicable						Selection of Cohorts	Yes	Proabably Yes	Proabably No	No
1.1	The groups being studied are selected from source populations that are comparable in all respects other than the exposure under investigation.	x					Good +		Good (+)		1.1	The groups being studied are selected from source populations that are comparable in all respects other than the exposure under investigation.	x					Good +		Good (+)		1.1	The groups being studied are selected from source populations that are comparable in all respects other than the exposure under investigation.	X					Good +		Good (+)		1.1	The groups being studied are selected from source populations that are comparable in all respects other than the exposure under investigation.	X					Good +		Good (+)		1.1	The groups being studied are selected from source populations that are comparable in all respects other than the exposure under investigation.	x
1.2	The study indicates how many of the people asked to take part did so in each of the groups being studied.	x							Neutral (0)		1.2	The study indicates how many of the people asked to take part did so in each of the groups being studied.		x						Neutral (0)		1.2	The study indicates how many of the people asked to take part did so in each of the groups being studied.	X							Neutral (0)		1.2	The study indicates how many of the people asked to take part did so in each of the groups being studied.	X							Neutral (0)		1.2	The study indicates how many of the people asked to take part did so in each of the groups being studied.	x
1.3	The likelihood that some eligible subjects might have the outcome at the time of enrolment is assessed and taken into account in the analysis.		x						Poor (-)		1.3	The likelihood that some eligible subjects might have the outcome at the time of enrolment is assessed and taken into account in the analysis.		x						Poor (-)		1.3	The likelihood that some eligible subjects might have the outcome at the time of enrolment is assessed and taken into account in the analysis.		x						Poor (-)		1.3	The likelihood that some eligible subjects might have the outcome at the time of enrolment is assessed and taken into account in the analysis.	X							Poor (-)		1.3	The likelihood that some eligible subjects might have the outcome at the time of enrolment is assessed and taken into account in the analysis.
1.4	The exposure assessment method is adequate to differentiate exposure among study groups.	x									1.4	The exposure assessment method is adequate to differentiate exposure among study groups.					x					1.4	The exposure assessment method is adequate to differentiate exposure among study groups.		x								1.4	The exposure assessment method is adequate to differentiate exposure among study groups.					x					1.4	The exposure assessment method is adequate to differentiate exposure among study groups.
	Comparability fo the cohorts											Comparability fo the cohorts											Comparability fo the cohorts											Comparability fo the cohorts											Comparability fo the cohorts
1.5	The percentage of individuals or clusters recruited into each arm of the study that dropped out before the study was completed is reasonable.	x									1.5	The percentage of individuals or clusters recruited into each arm of the study that dropped out before the study was completed is reasonable.	x									1.5	The percentage of individuals or clusters recruited into each arm of the study that dropped out before the study was completed is reasonable.		x								1.5	The percentage of individuals or clusters recruited into each arm of the study that dropped out before the study was completed is reasonable.	x									1.5	The percentage of individuals or clusters recruited into each arm of the study that dropped out before the study was completed is reasonable.	x
1.6	Comparison is made between full participants and those lost to follow up, by exposure.	x					Good +		Good (+)		1.6	Comparison is made between full participants and those lost to follow up, by exposure.		x				0 (Neutral)		Good (+)		1.6	Comparison is made between full participants and those lost to follow up, by exposure.					x	Good +		Good (+)		1.6	Comparison is made between full participants and those lost to follow up, by exposure.					x	Good +		Good (+)		1.6	Comparison is made between full participants and those lost to follow up, by exposure.				x
1.7	Exposure level or prognostic factor is assessed more than once.	x							Neutral (0)		1.7	Exposure level or prognostic factor is assessed more than once.		x						Neutral (0)		1.7	Exposure level or prognostic factor is assessed more than once.	x							Neutral (0)		1.7	Exposure level or prognostic factor is assessed more than once.	x							Neutral (0)		1.7	Exposure level or prognostic factor is assessed more than once.
1.8	The main potential confounders are identified and taken into account in the design and/or analysis.		x						Poor (-)		1.8	The main potential confounders are identified and taken into account in the design and/or analysis.		x						Poor (-)		1.8	The main potential confounders are identified and taken into account in the design and/or analysis.	x							Poor (-)		1.8	The main potential confounders are identified and taken into account in the design and/or analysis.	x							Poor (-)		1.8	The main potential confounders are identified and taken into account in the design and/or analysis.	x
	Ascertainment of Outcomes						0 = Funded by whoop but referenced previous validated research		Good (+)			Ascertainment of Outcomes						Good + aknowledged within limitations hat exposure could be influenced byt assessment of outcome.		Good (+)			Ascertainment of Outcomes						Good + aknowledged within limitations hat exposure could be influenced byt assessment of outcome.		Good (+)			Ascertainment of Outcomes						Good +		Good (+)			Ascertainment of Outcomes
1.9	All relevant outcomes are clearly defined								Neutral (0)		1.9	All relevant outcomes are clearly defined	x							Neutral (0)		1.9	All relevant outcomes are clearly defined	x							Neutral (0)		1.9	All relevant outcomes are clearly defined	x							Neutral (0)		1.9	All relevant outcomes are clearly defined	x
1.1	The assessment of outcome is made blind to exposure. If the study is retrospective, this may not be applicable.					x					1.1	The assessment of outcome is made blind to exposure. If the study is retrospective, this may not be applicable.					x					1.1	The assessment of outcome is made blind to exposure. If the study is retrospective, this may not be applicable.					x					1.1	The assessment of outcome is made blind to exposure. If the study is retrospective, this may not be applicable.				x						1.1	The assessment of outcome is made blind to exposure. If the study is retrospective, this may not be applicable.
1.11	Where blinding was not possible, there is some recognition that knowledge of exposure could have influenced the assessment of outcome.				x						1.11	Where blinding was not possible, there is some recognition that knowledge of exposure could have influenced the assessment of outcome.	x									1.11	Where blinding was not possible, there is some recognition that knowledge of exposure could have influenced the assessment of outcome.	x									1.11	Where blinding was not possible, there is some recognition that knowledge of exposure could have influenced the assessment of outcome.	x									1.11	Where blinding was not possible, there is some recognition that knowledge of exposure could have influenced the assessment of outcome.
1.12	Evidence from other sources is used to demonstrate that the method of outcome assessment is valid and reliable.	x									1.12	Evidence from other sources is used to demonstrate that the method of outcome assessment is valid and reliable.	x									1.12	Evidence from other sources is used to demonstrate that the method of outcome assessment is valid and reliable.	x									1.12	Evidence from other sources is used to demonstrate that the method of outcome assessment is valid and reliable.	x									1.12	Evidence from other sources is used to demonstrate that the method of outcome assessment is valid and reliable.	x
	Nutrition Specific								Poor (-)			Nutrition Specific								Poor (-)			Nutrition Specific								Poor (-)			Nutrition Specific								Poor (-)			Nutrition Specific
2.1	The frequency and quantity of the intervention under study are accurately and reliably measured	x									2.1	The frequency and quantity of the intervention under study are accurately and reliably measured		x								2.1	The frequency and quantity of the intervention under study are accurately and reliably measured	x									2.1	The frequency and quantity of the intervention under study are accurately and reliably measured	x									2.1	The frequency and quantity of the intervention under study are accurately and reliably measured	x
2.2	The relevant baseline exposure is measured and taken into account.			x							2.2	The relevant baseline exposure is measured and taken into account.					x					2.2	The relevant baseline exposure is measured and taken into account.	x									2.2	The relevant baseline exposure is measured and taken into account.	x									2.2	The relevant baseline exposure is measured and taken into account.
2.3	The baseline exposures of all groups have been maintained over the course of the study				x		0 - some not applicable		Good (+)		2.3	The baseline exposures of all groups have been maintained over the course of the study		x				0 - some not applicable		Good (+)		2.3	The baseline exposures of all groups have been maintained over the course of the study	x					Good +		Good (+)		2.3	The baseline exposures of all groups have been maintained over the course of the study	x					Good +		Good (+)		2.3	The baseline exposures of all groups have been maintained over the course of the study	x
2.4	Adherence to the intervention and control intakes is monitored in a reliable and accurate manner.					x			Neutral (0)		2.4	Adherence to the intervention and control intakes is monitored in a reliable and accurate manner.		x						Neutral (0)		2.4	Adherence to the intervention and control intakes is monitored in a reliable and accurate manner.	x							Neutral (0)		2.4	Adherence to the intervention and control intakes is monitored in a reliable and accurate manner.	x							Neutral (0)		2.4	Adherence to the intervention and control intakes is monitored in a reliable and accurate manner.	x
2.5	The interval between the intervention and outcome is of sufficient duration to observe an effect, if there is one.	x							Poor (-)		2.5	The interval between the intervention and outcome is of sufficient duration to observe an effect, if there is one.					x			Poor (-)		2.5	The interval between the intervention and outcome is of sufficient duration to observe an effect, if there is one.					x			Poor (-)		2.5	The interval between the intervention and outcome is of sufficient duration to observe an effect, if there is one.	x							Poor (-)		2.5	The interval between the intervention and outcome is of sufficient duration to observe an effect, if there is one.
	Overall Study Rating	Creation of cohorts	Comparbility of Cohorts	Ascertainment of outcomes	Nutrition Specific							Overall Study Rating	Creation of cohorts	Comparbility of Cohorts	Ascertainment of outcomes	Nutrition Specific							Overall Study Rating	Creation of cohorts	Comparbility of Cohorts	Ascertainment of outcomes	Nutrition Specific							Overall Study Rating	Creation of cohorts	Comparbility of Cohorts	Ascertainment of outcomes	Nutrition Specific							Overall Study Rating	Creation of cohorts	Comparbility of Cohorts	Ascertainment of outcomes	Nutrition Specific
	Good (+)	x		x	x							Good (+)	x	x	x	x							Good (+)	x	x	x	x							Good (+)	x		x	x							Good (+)	x	x	x	x
	Neutral (0)		0									Neutral (0)											Neutral (0)											Neutral (0)		0									Neutral (0)
	Poor (-)											Poor (-)											Poor (-)											Poor (-)											Poor (-)
	Taking overall ratings from each section = overall rating											Taking overall ratings from each section = overall rating											Taking overall ratings from each section = overall rating											Taking overall ratings from each section = overall rating											Taking overall ratings from each section = overall rating
	Good (+)											Good (+)											Good (+) X											Good (+) X											Good (+) x
	Neutral (0) - Several limitations but able to gain rel life context of how athletes eat before bed.											Neutral (0) - Several limitations but able to gain rel life context of how athletes eat before bed.											Neutral (0) -											Neutral (0) -											Neutral (0) -
	Poor (-)											Poor (-)											Poor (-)											Poor (-)											Poor (-)
	Assessment of Applicability - How applicable is the study under evaluation to your research questions? Optional	Yes	Probably Yes	Proabably No	No							Assessment of Applicability - How applicable is the study under evaluation to your research questions? Optional	Yes	Probably Yes	Proabably No	No							Assessment of Applicability - How applicable is the study under evaluation to your research questions? Optional	Yes	Probably Yes	Proabably No	No							Assessment of Applicability - How applicable is the study under evaluation to your research questions? Optional	Yes	Probably Yes	Proabably No	No							Assessment of Applicability - How applicable is the study under evaluation to your research questions? Optional	Yes	Probably Yes	Proabably No	No
	Taking into account the study design and methodology used, are the results directly applicable to your research question?		x									Taking into account the study design and methodology used, are the results directly applicable to your research question?		x									Taking into account the study design and methodology used, are the results directly applicable to your research question?	X										Taking into account the study design and methodology used, are the results directly applicable to your research question?	X										Taking into account the study design and methodology used, are the results directly applicable to your research question?	x
	Taking into account the study design and methodology used, do you have confidence that there is clear evidence of an association between the intervention and the outcome?		x									Taking into account the study design and methodology used, do you have confidence that there is clear evidence of an association between the intervention and the outcome?		x									Taking into account the study design and methodology used, do you have confidence that there is clear evidence of an association between the intervention and the outcome?		x									Taking into account the study design and methodology used, do you have confidence that there is clear evidence of an association between the intervention and the outcome?		x									Taking into account the study design and methodology used, do you have confidence that there is clear evidence of an association between the intervention and the outcome?	x
	Are the results of this study directly applicable to the population of interest?	x										Are the results of this study directly applicable to the population of interest?	x										Are the results of this study directly applicable to the population of interest?	x										Are the results of this study directly applicable to the population of interest?	x										Are the results of this study directly applicable to the population of interest?	x
[truncated: 2 more columns]

## Sheet: NUQUEST Case Control
	Citation	Reviewer Name	Review Date	Research Question	Reviewer notes	Address Focused Question
						Yes
	Creation of Study Groups	Yes	Proabably Yes	Proabably No	No	Not applicable
1.1	The cases and controls are taken from comparable populations.								Good (+)
1.2	The same exclusion criteria are used for both cases and controls.								Neutral (0)
1.3	Cases are clearly defined and differentiated from controls.								Poor (-)
1.4	It is clearly established that controls are non-cases.
	Comparability of the study groups
1.5	The percentage of individuals in the study who participated as cases and controls is reasonable.
1.6	Measures will have been taken to prevent knowledge of primary exposureii influencing case ascertainment.								Good (+)
1.7	Comparison is made between participants and non-participants to establish their similarities or differences.								Neutral (0)
1.8	The main potential confounders are identified and taken into account in the design and/or analysis.								Poor (-)
	Exposure Ascertainment								Good (+)
1.9	The exposure under study is accurately and reliably measured.								Neutral (0)
	Nutrition Specific								Poor (-)
2.1	The baseline exposure differences between the groups have been maintained over the course of the study.								Good (+)
2.2	The interval between the exposure and outcome is of sufficient duration to observe an effect, if there is one.								Neutral (0)
									Poor (-)
	Overall Study Rating	Creation of Study Groups	Comparbility of Study Groups	Exposure ascertainment	Nutrition Specific
	Good (+)
	Neutral (0)
	Poor (-)
	Taking overall ratings from each section = overall rating
	Good (+)
	Neutral (0)
	Poor (-)
	Assessment of Applicability - How applicable is the study under evaluation to your research questions? Optional	Yes	Probably Yes	Proabably No	No
	Taking into account the study design and methodology used, are the results directly applicable to your research question?
	Taking into account the study design and methodology used, do you have confidence that there is clear evidence of an association between the intervention and the outcome?
	Are the results of this study directly applicable to the population of interest?

## Sheet: P2P Matrix Studies 
Study	Research Context	Research Participants	Research Design	Dietary & Exercise Controls	Validity & Reliability	Data Analytics	Feasibility of Application	Risk/Reward	Timing of Intervention	Total Score
Chung et al., 2022	+1: Human study with elite athletes, focused on applied recovery outcomes.	+2: Elite female hockey players, well matched and described.	+2: RCT design with placebo control, strong protocol.	+1: Training loads and nutrition monitored during study.	+1: Validated questionnaires and familiarisation used.	+1: Proper statistical tests with effect sizes.	+1: Tart cherry juice is accessible and manageable.	+1: No side effects, antioxidant-rich, safe.	+2: Administered post-exercise, appropriate for recovery window.	12
Condo et al., 2022	+1: Observational human study linking diet to sleep.	+2: Elite female athletes across sports, well described.	0: Observational, no intervention or control.	+1: Dietary intake logged, but not controlled by researchers.	+1: Validated nutrition and sleep tools used.	+1: Regression and appropriate analytical approaches.	+1: No intervention, observational only.	+1: No intervention, hence no risk.	+2: Real-life intake and timing patterns assessed.	10
Doherty et al., 2023	+1: Human applied study on food-first strategy.	+2: National-level elite athletes (sailing, athletics).	+1: Open-label, no control group.	0: Standard diet advised but not controlled.	+1: Multiple validated subjective tools used.	+1: Descriptive stats and appropriate comparisons.	+1: Kiwifruit is food-first and feasible.	+2: No adverse events, low-risk whole food.	+2: Dosing ~1 hr pre-sleep, ideal timing.	11
Ergolu et al., 2024	+1: Pilot observational study, relevant population.	+2: Elite athletes described by age and sport.	+1: Pilot, no control group, small sample.	+1: Dietary patterns surveyed, not controlled.	+1: Survey tools used, though not all validated.	+1: Exploratory statistics provided.	+1: Observational, no direct intervention.	+1: No risk; dietary observation only.	+2: Explores habitual intake and effects.	11
Falkenberg et al., 2021	+1: Human athletes, but observational, no intervention.	+2: Elite male AFL players well characterised.	0: Observational design limits causal inference.	+1: Dietary intake logged, but not researcher-controlled.	+1: Validated survey tools used.	+1: Appropriate analyses reported.	+1: Observational data applicable to athletes.	+1: No intervention, thus no risk.	+2: Examines real-world timing and intake habits.	10
Ferguson et al., 2021	+1: Human participants, applied performance outcomes measured.	+2: Elite male Australian Rules players, appropriate population.	+2: RCT design, placebo-controlled, within-subjects, appropriate sample.	+2: Pre-sleep nutrition intake monitored; exercise controlled.	+1: Validated sleep measurement tools and exercise test used.	+1: Statistical significance tested, effect sizes reported.	+2: Whey protein is cheap and easy to apply pre-sleep.	+1: Minimal risk from whey protein, common dietary supplement.	+2: Pre-sleep timing matches peak intervention window.	14
Gratwicke et al., 2023	+1: Human field study with real-world performance implications.	+2: Female rugby players, competitive athletes.	+2: Double-blind, placebo-controlled design.	+1: Diet prior to supplementation tracked loosely.	+1: Sleep assessed via actigraphy and diaries.	+1: GLMM stats with interaction terms used.	+1: α-lactalbumin in powder form is easy to use.	+1: Common dairy protein with no risk.	+2: Evening dosing pre-sleep during training.	12
Greenwalt et al., 2023	+1: Applied setting, subjective recovery/sleep outcomes.	+2: NCAA D1 female soccer players, highly relevant.	+2: Randomised trial with three conditions.	+1: Recovery and diet monitored with logs.	+1: PSQI and RESTQ used, validated tools.	+1: Stats and interpretation appropriate.	+2: Protein drinks are simple and scalable.	+1: Low risk with high potential benefit.	+2: Pre-sleep strategy tested in-season.	13
Harnett et al., 2021	+1: Human study on sleep and soreness in rugby athletes.	+2: Elite rugby players, training status described.	+2: Placebo-controlled trial with repeated measures.	+1: Diet not tightly controlled but training monitored.	+1: Valid tools and consistent protocol used.	+1: Group comparisons and effects presented.	+1: Probiotic supplementation is feasible.	+1: Low risk, generally recognised as safe.	+2: Administered daily during training blocks.	12
MacInnis et al., 2020	+1: Focused on α-lactalbumin and sleep/performance in cyclists.	+2: Trained cyclists in appropriate age group.	+2: Double-blind placebo-controlled crossover trial.	+2: Pre-trial diet and training standardised.	+1: Validated tools used; exercise protocol appropriate.	+1: Appropriate statistics and significance reported.	+1: α-lactalbumin is available and practical.	+1: Low risk from dairy protein supplementation.	+2: Pre-sleep dosing fits mechanistic rationale.	13
Valenzuela et al., 2023	+1: Human trial on cyclists, measuring functional performance.	+2: Professional cyclists, highly relevant sample.	+2: Three-arm RCT with strong design and blinding.	+1: Controlled intake during camp, but some self-reporting.	+1: Validated measures, familiarisation reported.	+1: Effect sizes and stats provided.	+2: Casein supplementation is feasible and common.	+1: Low risk intervention, with potential performance benefit.	+2: Evening feeding aligns with recovery and sleep physiology.	13
Yasuda et al., 2019	+1: Cross-sectional study on dairy and sleep in elite athletes.	+2: Japanese national athletes, age and training matched.	0: Observational, no control or randomisation.	+1: FFQ data, but self-reported only.	+1: Sleep quality survey tool validated.	+1: Logistic regression used.	+1: Dairy intake practical and low cost.	+1: Dairy is low risk and well tolerated.	+2: Frequency/timing of intake assessed via FFQ.	10

## Sheet: P2P Rating criteria
	Paper to podium matrix: An operational framework to evaluate the translational potentialof performance nutriton research
	Score	− 2	− 1	0	1	2
	Research context	Non-human cells and no exercise condition (mechanistic study)	Non-human cells but exercise condition (mechanistic study)	Human cell type in vitro study (mechanistic study)	Human participants and exercise performance measures (applied study)	Human participants, exercise performance measures and evaluation of mechanisms (applied and mechanistic study)
	Research participants	Levels of participants not reported	Inappropriate age group or training status for the context required	Inappropriate training status of the participants for the context required (with defined criteria) although in required age group	Close to appropriate training status for the context required. e.g. trained level participants when wanting to translate to elite athletes (with defined criteria), and in the required age group	The same training status for the context required, e.g. elite level participants when wanting to translate to elite athletes (with defined criteria) and in required age group
	Research design	No control group and no blinding of intervention. No consideration of sample size	Randomisation of participant allocation to treatment in matched pairs design, inclusion of control group but no blinding of intervention. No consideration of sample size	Randomised cross-over trial with repeated measures or matched groups design, inclusion of control group but no blinding of intervention. Sample size commensurate with previous research in the area but no sample size calculations provided	Randomised cross over trial with repeated measures or matched groups design with single blind placebo- controlled conditions. Sample size commensurate with previous research in the area but no sample size calculations provided	Randomised cross over trial with repeated measures or matched groups and double- blind placebo- controlled conditions. A priori sample size calculation provided and justified
	Dietary and exercise controls	No reference to dietary or exercise controls	Methods of dietary and exercise control cited (but limited to subject self-reporting) and no objective data provided	Methods of dietary and exercise control cited (but limited to subject self-reporting) supported by relevant objective data	Dietary provision provided by researchers, exercise control cited, supported by relevant objective data but limited replication to real-world context	Dietary provision provided by researchers, exercise control cited, supported by relevant objective data and representative of real-world context
	Validity and reliability	No inclusion of familiarisation trial or citation of reliability data and measurement tool error. Exercise protocol not representative of the relevant exercise modality nor valid to real-world context	Inclusion of familiarisation trial but no citation of reliability data or measurement tool error. Exercise protocol not representative of the relevant exercise modality nor valid to real-world context	Inclusion of familiarisation trial and citation of reliability data and measurement tool error. Exercise protocol not representative of the relevant exercise modality nor valid to real-world context	Inclusion of familiarisation trial and citation of reliability data and measurement tool error. Exercise protocol is representative of the relevant exercise modality but limited to a laboratory- based protocol that is not valid to real-world context	Inclusion of familiarisation trial and citation of reliability data and measurement tool error. Exercise protocol is representative of the relevant exercise modality and includes both laboratory- and field- based protocols that are applicable to real-world context
	Data analytics	Analytics not reported or performed	Analytics reported but limited to descriptive statistics	Analytics reported and appropriate significance or MBI tests provided	Analytics reported, appropriate significance or MBI tests provided and effect sizes included	Analytics reported, appropriate significance or MBI tests provided, effect sizes included and presentation of individual responses to treatment intervention if appropriate
	Having assessed the relevant paper from a research design perspective, the below criteria evaluate the feasibility of application in relation to the practitioner’s chosen sporting context
	Feasibility of application	Outside the budget constraints of the organisation. Complex to implement, e.g. daily long term supplementation and low chance of compliance	Could be within budget constraints but complex to implement and low chance of compliance	Within budget constraints, reasonable to implement and some chance of compliance	Cheap to implement, simple to implement and good chance of compliance	Cheap to implement, extremely simple to implement and minimal risk of non-compliance
	Risk/reward	High risk in terms of anti-doping violation or safety of the intervention. No safety data available. Potential to impair performance through high risk of adverse side effects. Optimum dose not stated or unknown	Minimal risk in terms of anti-doping violation but no safety data available. Potential to impair performance through high risk of adverse side effects. Optimum dose not stated or unknown	Minimal risk in terms of anti-doping violation and safety data available. Some potential side effects, e.g. GI discomfort that may reduce performance. Optimal dose suggested but unclear	Minimal risk in terms of anti-doping violation and safety data available. Low risk of side effects that may reduce performance. Optimal dose suggested but unclear	Minimal risk in terms of anti-doping violation and safety data available. Solid evidence of no side effects and optimal dose clear
	Timing of intervention	Not age-appropriate. Time available for dosing is not suitable and/or is too close to the major competition to warrant testing the new strategy	Age-appropriate for the athlete. Time available for dosing is not suitable and/or is too close to the major competition to warrant testing the new strategy	Age-appropriate for the athlete. Time available for dosing is not considered optimal but could be effective. Time from the major competition is not sufficient to warrant testing the new strategy	Age-appropriate for the athlete. Time available for dosing is not considered optimal but could be effective. Time from the major competition is sufficient to warrant testing the new strategy.	Age-appropriate for the athlete. Time available for dosing is considered optimal to be effective. Time from the major competition is also sufficient to warrant testing the new strategyy.
	Scores	Negative score		0 score—low positive	Moderate to high positive score
		Exercise caution when applying the data in practice		May be an appropriate study to guide implementation although some caution is needed	An appropriate study to guide practice
