# Supplementary material for: Nutrition Strategies to Promote Sleep in Elite Athletes: A Scoping Review
Source: Sports (Basel). 2025 Oct 2;13(10):342. doi: 10.3390/sports13100342 (PMC12567717; doi:10.3390/sports13100342)
Supplement: Supplementary file 1 [file sports-13-00342-s001.zip › Supplementary Material (S5) Screening Procedures.xlsx]

## Sheet: Initial Screening by Title
Title	Year	Author
Optimisation and Validation of a Nutritional Intervention to Enhance Sleep Quality and Quantity.	2020	Halson
Nutritional Modulation of Sleep Latency, Duration, and Efficiency: A Randomized, Repeated-Measures, Double-Blind Deception Study.	2023	Langan-Evans
Periodization of Carbohydrate Intake: Short-Term Effect on Performance.	2016	Marquet
Enhanced Endurance Performance by Periodization of Carbohydrate Intake: "Sleep Low" Strategy.	2016	Marquet
ɑ-Lactalbumin Improves Sleep and Recovery after Simulated Evening Competition in Female Athletes	2021	Miles
An observational study of sleep characteristics in elite endurance athletes during an altitude training camp at 1800 m.	2021	Hrozanova
Evening Whey Protein Intake, Rich in Tryptophan, and Sleep in Elite Male Australian Rules Football Players on Training and Nontraining Days.	2022	Ferguson
Evidence of disturbed sleep and mood state in well-trained athletes during short-term intensified training with and without a high carbohydrate nutritional intervention.	2015	Killer
Effects of Short-Term Nighttime Carbohydrate Restriction Method on Exercise Performance and Fat Metabolism.	2024	Sakamoto
Pre-Sleep Low Glycemic Index Modified Starch Does Not Improve Next-Morning Fuel Selection or Running Performance in Male and Female Endurance Athletes.	2020	Dudar
The impact of sleeping with reduced glycogen stores on immunity and sleep in triathletes.	2016	Louis
Influence of Periodizing Dietary Carbohydrate on Iron Regulation and Immune Function in Elite Triathletes.	2020	McKay
Nighttime feeding likely alters morning metabolism but not exercise performance in female athletes.	2016	Ormsbee
Randomized Double-Blind Controlled Trial on the Effect of Proteins with Different Tryptophan/Large Neutral Amino Acid Ratios on Sleep in Adolescents: The PROTMORPHEUS Study.	2020	Saidi
The Effect of Caffeine Ingestion during Evening Exercise on Subsequent Sleep Quality in Females.	2015	Ali
Pre-sleep protein supplementation in professional cyclists during a training camp: a three-arm randomized controlled trial.	2023	Valenzuela
Evening Caffeine Did Not Improve 100-m Swimming Time Trials Performed 60 Min Post-Ingestion or the Next Morning After Sleep.	2022	Newbury
Adding omega-3 fatty acids to a protein-based supplement during pre-season training results in reduced muscle soreness and the better maintenance of explosive power in professional Rugby Union players.	2018	Black
Sleep in Elite Athletes and Nutritional Interventions to Enhance Sleep.	2014	Halson
The Impact of Kiwifruit Consumption on the Sleep and Recovery of Elite Athletes.	2023	Doherty
Too little sleep and an unhealthy diet could increase the risk of sustaining a new injury in adolescent elite athletes.	2017	Rosen
The Chronotype of Elite Athletes.	2017	Doherty
The Sleep and Recovery Practices of Athletes.	2021	Doherty
The First-Night Effect in Elite Sports: An Initial Glance on Polysomnography in Home-Based Settings.	2021	Hof zum berg
Do players and staff sleep more during the pre- or competitive season of elite rugby league?	2017	Caia
Carbohydrate Consumption and Periodization Strategies Applied to Elite Soccer Players.	2020	Fernandes
Evening Whey Protein Intake, Rich in Tryptophan, and Sleep in Elite Male Australian Rules Football Players on Training and Nontraining Days.	2022	Ferguson
Sleep Characteristics of Elite Youth Athletes: A Clustering Approach to Optimize Sleep Support Strategies	2021	Haresh
Significant Energy Deficit and Suboptimal Sleep During a Junior Academy Tennis Training Camp	2022	Fleming
A Delayed Evening Meal Enhances Sleep Quality in Young Rugby Players	2023	Lehmann
Presleep α-Lactalbumin Consumption Does Not Improve Sleep Quality or Time-Trial Performance in Cyclists	2020	MacInnis
Work–Life Balance Among Sport Scientists and Coaches: Do As I Say, Not As I Do	2018	Sandbakk
Presleep Protein Supplementation Does Not Improve Recovery During Consecutive Days of Intense Endurance Training: A Randomized Controlled Trial	2019	Larsen
Presleep Casein Protein Ingestion: Acceleration of Functional Recovery in Professional Soccer Players	2019	Abbott
The Effects of an Acute “Train-Low” Nutritional Protocol on Markers of Recovery Optimization in Endurance-Trained Male Athletes	2021	Russo
The impact of long haul travel on the sleep of elite athletes	2023	Doherty
Nutrient intake, meal timing and sleep in elite male Australian football players	2021	Falkenburg
Protein Ingestion before Sleep Increases Muscle Mass and Strength Gains during Prolonged Resistance-Type Exercise Training in Healthy Young MenNitrogen1–3	2015	Snijders
Obstructive sleep apnea in professional rugby league athletes: An exploratory study	2020	Caia
Sleep quality responses to atmospheric variation: Case studies of two elite female cyclists	2003	Kinsman
Effects of home confinement on physical activity, nutrition, and sleep quality during the COVID-19 outbreak in amateur and elite athletes	2023	Taheri
A subjective assessment of the prevalence and factors associated with poor sleep quality amongst elite Japanese athletes	2018	Hoshikawa
The effect of water loading for acute weight loss following fluid restriction on sleep quality and quantity in combat sports athletes	2019	Dunican
Does caffeine consumption influence postcompetition sleep in professional rugby league athletes? A case study	2021	Caia
Pre-sleep Feeding In Ncaa Division I Female Athletes	2022	Greenwalt
Pre-Sleep Protein Supplementation Does Not Improve Recovery During	2018	Larsen
Nutritional status and daytime pattern of protein intake on match, post-match, rest and training days in senior professional and youth elite soccer players	2016	Bettonviel
Use, practices and attitudes of elite and sub-elite athletes towards tart cherry supplementation. Sports.	2021	Wangdi
Too little sleep and an unhealthy diet could increase the risk of sustaining a new injury in adolescent elite athletes	2016	Von Rosen
Evening Whey Protein Intake, Rich in Tryptophan, and Sleep in Elite Male Australian Rules Football Players on Training and Nontraining Days	2021	Ferguson
The effect of α-lactalbumin consumption on sleep quality and quantity in female rugby union athletes: a field-based study	2023	Gratwicke
Sleep in elite athletes and nutritional interventions to enhance sleep.	2014	Halson
Nutrient intake, meal timing and sleep in elite male Australian football players	2021	Falkenburg
Evening Whey Protein Intake, Rich in Tryptophan, and Sleep in Elite Male Australian Rules Football Players on Training and Nontraining Days	2021	Ferguson
Use, Practices and Attitudes of Elite and Sub-Elite Athletes towards Tart Cherry Supplementation. Sports	2021	Wangdi
Association of frequency of milk or dairy product consumption with subjective sleep quality during training periods in Japanese elite athletes	2019	Yasuda
Presleep α-Lactalbumin Consumption Does Not Improve Sleep Quality or Time-Trial Performance in Cyclists	2020	MacInnis
Sleep duration and quality are associated with nutrient intake in elite female athletes	2021	Condo
Probiotic supplementation elicits favourable changes in muscle soreness and sleep quality in rugby players	2021	Harnett
Differential Health Effects on Inflammatory, Immunological and Stress Parameters in Pro Soccer Players and Sedentary Individuals after Consuming a Synbiotic. A Triple-Blinded, Randomized, Placebo-Controlled Pilot Study	2021	Quero
Association of frequency of milk or dairy product consumption with subjective sleep quality during training periods in Japanese elite athletes: A cross-sectional study	2019	Yasuda
Effects of an Acute Dose of Zinc Monomethionine Asparate and Magnesium Asparate (ZMA) on Subsequent Sleep and Next-Day Morning Performance (Countermovement Jumps, Repeated Sprints and Stroop Test)	2024	Edwards
Sleep improvement in athletes: use of nutritional supplements	2017	Ordonez
The Impact of Dietary Factors on the Sleep of Athletically Trained Populations: A Systematic Review	2022	Barnard
Effects of High vs. Low Glycemic Index of Post-Exercise Meals on Sleep and Exercise Performance: A Randomized, Double-Blind, Counterbalanced Polysomnographic Study	2018	Vlahoyiannis
Effects of Short-Term Intake of Montmorency Tart Cherry Juice on Sleep Quality after Intermittent Exercise in Elite Female Field Hockey Players: A Randomized Controlled Trial	2022	Chung
Nutritional Modulation of Sleep Latency, Duration, and Efficiency: A Randomised, Repeated-Measures, Double-Blind Deception Study.	2022	Langan-Evans
The effect of α-lactalbumin consumption on sleep quality and quantity in female rugby union athletes: a field-based study	2023	Gratwicke
The Relationship between Dietary Nutrients and Sleep in Elite Athletes: A Pilot study	2024	Ergolu

## Sheet: Organise by database
Intervention only	scopus
Yes	The Impact of Kiwifruit Consumption on the Sleep and Recovery of Elite Athletes	https://www.scopus.com/record/display.uri?eid=2-s2.0-85160358600&origin=resultslist&sort=plf-f&src=s&sot=b&sdt=b&s=TITLE-ABS-KEY%28%28+%22nutrition%22+OR+%22dietary+intake%22+OR+diet+%29+AND+%28+%22sleep%22+OR+%22sleep+quality%22+OR+%22sleep+duration%22+%29+AND+%28+%22elite+athletes%22+OR+%22professional+athletes%22+%29%29&sessionSearchId=c743889dd26f1c85514f45135d71937a&relpos=9
	Sleep duration and quality are associated with nutrient intake in elite female athletes	https://www.scopus.com/record/display.uri?eid=2-s2.0-85121666967&origin=resultslist&sort=plf-f&src=s&sot=b&sdt=b&s=TITLE-ABS-KEY%28%28+%22nutrition%22+OR+%22dietary+intake%22+OR+diet+%29+AND+%28+%22sleep%22+OR+%22sleep+quality%22+OR+%22sleep+duration%22+%29+AND+%28+%22elite+athletes%22+OR+%22professional+athletes%22+%29%29&sessionSearchId=c743889dd26f1c85514f45135d71937a&relpos=16
	Association of frequency of milk or dairy product consumption with subjective sleep quality during training periods in Japanese elite athletes: A cross-sectional study	https://www.scopus.com/record/display.uri?eid=2-s2.0-85065664368&origin=resultslist&sort=plf-f&src=s&sot=b&sdt=b&s=TITLE-ABS-KEY%28%28+%22nutrition%22+OR+%22dietary+intake%22+OR+diet+%29+AND+%28+%22sleep%22+OR+%22sleep+quality%22+OR+%22sleep+duration%22+%29+AND+%28+%22elite+athletes%22+OR+%22professional+athletes%22+%29%29&sessionSearchId=c743889dd26f1c85514f45135d71937a&relpos=36
	SportsDiscus
Yes	Evening Whey Protein Intake, Rich in Tryptophan, and Sleep in Elite Male Australian Rules Football Players on Training and Nontraining Days.	https://web.p.ebscohost.com/ehost/detail/detail?vid=0&sid=98dd5ee6-8a8b-4dc8-9c03-6dc4637db776%40redis&bdata=JkF1dGhUeXBlPXNzbyZzaXRlPWVob3N0LWxpdmU%3d#AN=157332330&db=s3h
	The effect of a-lactalbumin consumption on sleep quality and quantity in female rugby union athletes: a field-based study.	https://web.p.ebscohost.com/ehost/detail/detail?vid=0&sid=1ae75ba5-300e-4157-80c7-0c75dab4da69%40redis&bdata=JkF1dGhUeXBlPXNzbyZzaXRlPWVob3N0LWxpdmU%3d#AN=164308529&db=s3h
	Science Direct
	Nutrient intake, meal timing and sleep in elite male Australian football players	https://www.sciencedirect.com/science/article/pii/S144024402030671X
	PubMed
Yes	Effects of Short-Term Intake of Montmorency Tart Cherry Juice on Sleep Quality after Intermittent Exercise in Elite Female Field Hockey Players: A Randomized Controlled Trial	https://pubmed.ncbi.nlm.nih.gov/36011907/
Yes	Probiotic supplementation elicits favourable changes in muscle soreness and sleep quality in rugby players	https://pubmed.ncbi.nlm.nih.gov/32847731/
Yes	Presleep α-Lactalbumin Consumption Does Not Improve Sleep Quality or Time-Trial Performance in Cyclists	https://pubmed.ncbi.nlm.nih.gov/32698123/
	Google Scholar
	The Relationship Between Dietary Nutrients and Sleep in Elite Athletes: a Pilot Study	https://dergipark.org.tr/tr/pub/sbd/issue/88534/1530234
Yes	Pre-sleep protein supplementation in professional cyclists during a training camp: a three-arm randomized controlled trial	https://www.tandfonline.com/doi/full/10.1080/15502783.2023.2166366
	Pre-Sleep Feeding, Sleep Quality, and Markers of Recovery in NCAA Division I Female Soccer Players	https://repository.lib.fsu.edu/islandora/object/fsu:826777

## Sheet: Abstract & Key Findings
Title	Year	Author	Participants	Methods	Key Findings
Evening Whey Protein Intake, Rich in Tryptophan, and Sleep in Elite Male Australian Rules Football Players on Training and Nontraining Days.	2021	Ferguson	15 Elite AFL players	Sleep was assessed using wrist activity monitors and sleep diaries in 15 elite male Australian Football League players on two training and nontraining days following evening consumption of an isocaloric whey protein supplement or placebo in preseason.	Evening whey protein supplementation, rich in tryptophan, does not improve acute sleep duration or quality in elite male Australian Football League players. However, elite athletes may be able to ingest a high protein/energy intake close to bedtime without impairing sleep, which is important for athlete recovery. Future research should investigate the effect of evening protein intake, high in try…
Pre-sleep protein supplementation in professional cyclists during a training camp: a three-arm randomized controlled trial.	2023	Valenzuela	24 Pro u23 Cyclists 19+1 years.	Randomized. Protein 40g casein pre sleep, in the afternoon or 40g carbs pre bed. Fatigue, recovery, bodt comp and perf measured.	Protein supplementation, whether administered before sleep or earlier in the day, exerts no beneficial effects during a short-term strenuous training period in professional cyclists, who naturally consume a high-protein diet.
The Impact of Kiwifruit Consumption on the Sleep and Recovery of Elite Athletes.	2023	Doherty	15 elite national sailing (n = 9; 7 males/2 females) and a national athletics squad (middle distance runners; n = 6; 2 males/ 4 females;	Following the baseline assessment (Week 1) all subjects began the intervention (Weeks 2–5). During the 4-week intervention, participants were asked to consume 2 medium-sized green kiwifruit (Actinidia Deliciosa) an hour before bed	2 kiwifruit one hour before bed for 4 weeks has the potential to positively impact the sleep and recovery of athletes. The results of the current study demonstrated a positive impact of kiwifruit consumption on key aspects of sleep and recovery in elite athletes. In summary, from baseline to post-intervention, there were clinically significant improvements in sleep quality (i.e., improved PSQI gl…
Presleep α-Lactalbumin Consumption Does Not Improve Sleep Quality or Time-Trial Performance in Cyclists	2020	Macinnis	6 male elite and 6 well trained cyclists	In Study 1, six elite male endurance track cyclists (age 23 ± 6 years, 70.2 ± 4.4 ml·kg ⁻¹ ·min ⁻¹ ) consumed a supplement for three consecutive evenings before each 4-km TT on a velodrome track, whereas in Study 2, six well-trained cyclists (one female; age 24 ± 5 years, 66.9 ± 8.3 ml·kg ⁻¹ ·min ⁻¹ ) consumed a supplement the evening before each 4-km TT on a stationary cycle ergometer.
Nutrient intake, meal timing and sleep in elite male Australian football players	2021	Falkenberg	36 male elite AFL	Sleep and dietary intake were assessed in the group for 10 consecutive days in pre-season. associations between diet [total daily and evening (>6 pm) energy, protein, carbohydrate, sugar and fat intake] and sleep [total sleep time (TST), sleep efficiency (SE), wake after sleep onset (WASO) and sleep onset latency (SOL)].	Evening dietary factors, including sugar and protein intake, had the greatest association with sleep in elite male AFL players.
Pre-Sleep Feeding, Sleep Quality, and Markers of Recovery in NCAA Division I Female Soccer Players	2023	Greenwalt	14 Div 1 female soccer players	In a retrospective study, the cohort from four universities wore a WHOOP, Inc. band 24h a day for the entire 2020-2021 competitive season to measure activity, sleep, and recovery. Surveys were administered through the WHOOP app every 3 days over the season to collect data on pre-sleep feeding habits and their effects on sleep quality, sleep quantity, and markers of recovery (as defined by resting…	These findings suggest no significant impact of pre-sleep feeding on metrics of sleep or recovery. However, the meals consumed were small, and may not have been enough to elicit any positive responses in sleep or recovery. Further research is warranted to examine the effects of pre-sleep feeding on athletes in a controlled, laboratory-based setting
Association of frequency of milk or dairy product consumption with subjective sleep quality during training periods in Japanese elite athletes: A cross-sectional study	2019	Yasuda	682 Japanese elite athletes who were candidates for the 2016 Rio Olympic Games	Self-reported questionnaires were used to collect information on demographics and lifestyle (age, height, weight, sports, presence of milk allergy, smoking and drinking habits), subjective sleep quality (good, normal, or poor), bedtime, waking time, sleep duration, and frequencies of milk and dairy product consumption.	Accordingly, the present study elucidated that a greater frequency of milk consumption was significantly associated with a lower risk of decrease in subjective sleep quality, during training periods in women.
Effects of Short-Term Intake of Montmorency Tart Cherry Juice on Sleep Quality after Intermittent Exercise in Elite Female Field Hockey Players: A Randomized Controlled Trial	2022	Chung	19 elite female hockey players	Participants consumed tart cherry juice or placebo drinks five times in a total of 48 h while double-blinded after intermittent exhaustion exercise	ur study confirmed the possibility that the short-term intake of tart cherry juice could not change the levels of melatonin and cortisol in elite female hockey players but could help improve their sleep quality.
Sleep duration and quality are associated with nutrient intake in elite female athletes	2021	Condo	32 elite female Australian footballers.	diet and sleep monitored for 10 consecutive days during pre-season. Sleep was monitored using activity monitors and sleep diaries. Sleep outcomes included sleep duration, sleep onset latency (SOL), wake time after sleep onset (WASO), and sleep efficiency (SE).	For each 1-g·kg-1 increase in carbohydrate intake, WASO increased by 3.6 min (p = 0.007) and SE decreased by 0.6% (p = 0.007). For each 1-g increase in daily saturated fat intake, SOL decreased by 0.27 min (p = 0.030). For each 1-mg increase in iron intake, sleep duration increased by 0.55 min (p < 0.001). For each 1-mg increase in zinc intake, SE increased by 0.23% (p = 0.006). For each 1-μg inc…
Probiotic supplementation elicits favourable changes in muscle soreness and sleep quality in rugby players	2021	Harnett	19 elite male rugby athletes	A double-blind randomised controlled was conducted over 17 weeks in both domestic and international competition. Athletes were assigned either a daily probiotic and Saccharomyces boulardii or a placebo. Associations between psychometric scores for perceptual and salivary biomarkers of sleep (melatonin) and inflammation C-reactive protein (CRP) were investigated.	A long-term programme of probiotic supplementation in international-level rugby union players may yield favourable effects on self-reported muscle soreness and sleep quality associated with muscle soreness during training and competitions.
The Relationship between Dietary Nutrients and Sleep in Elite Athletes: A Pilot study	2024	Ergolu	115 elite athletes (swimming, canoeing, archery, volleyball, taekwondo)	Sleep quality was measured using the Richard-Campbell Sleep Scale (RCSQ). Food consumption was recorded over 24 hours and the data were analysed using nutritional software (Nutrition Information Systems (BeBiS version 8.1)	Sleep quality was measured using the Richard-Campbell Sleep Scale (RCSQ). Food consumption was recorded over 24 hours and the data were analysed using nutritional software (Nutrition Information Systems (BeBiS version 8.1)). The daily sleep duration of the participants was 7.50 ± 0.92 hours
	2023	Gratwicke	18 semi-professional female rugby union players	This double-blind randomised placebo-controlled trial aimed to investigate the effects of α-lactalbumin consumption on sleep quality and quantity in female rugby union athletes during a competition season. Pre-sleep α-lactalbumin consumption improved SOL in a semiprofessional female team-sport cohort. Thus, α-lactalbumin could be utilised by athletes to support sleep during a competitive season
Semi Pro or no sleep measurement
The effect of α-lactalbumin consumption on sleep quality and quantity in female rugby union athletes: a field-based study (semi-professional)
Presleep Casein Protein Ingestion: Acceleration of Functional Recovery in Professional Soccer Players
